# Supplementary material for: Integration of genetic and physical maps of the Primula vulgaris S locus and localization by chromosome in situ hybridization
Source: New Phytol. 2015 Apr 9;208(1):137–48. doi: 10.1111/nph.13373 (PMC6680154; doi:10.1111/nph.13373)
Supplement: Supplementary file 2 — Table S1 Sequence contig assemblies derived from S locus‐associated BAC sequencing Table S2 Annotation of sequence contig assemblies derived from S locus‐associated BACs [file NPH-208-137-s002.xlsx]

## Sheet: Table S1
	Supporting Information Tables S1 & S2
	Table S1 Sequence contig assemblies derived from S locus associated BAC sequencing. Sequence contig assemblies are grouped into four different assembly groups. BAC Group-A (red) represents sequence contigs anchored to BAC contig S-left. BAC Group-B (brown) represents sequence contigs anchored to BAC contig S-right. BAC Group-C (blue) represents un-anchored sequence contigs from BAC pool 1. BAC Gr…
	BAC Group A	17 contigs			BAC Group C	56 contigs		BAC group D	BAC Group D	99 contigs
	Contig name	Length (bp)	S locus marker		Contig name	Length (bp)		Contig name	Contig name	Length (bp)
	S-locus_groupA_ctg1	16122			S-locus_groupC_ctg1	6761		Pool24_contig00017	S-locus_groupD_ctg1	8093
	S-locus_groupA_ctg2	10674			S-locus_groupC_ctg2	6385		Pool24_contig00036	S-locus_groupD_ctg2	4836
	S-locus_groupA_ctg3	4425			S-locus_groupC_ctg3	14343		Pool24_contig00037	S-locus_groupD_ctg3	4742
	S-locus_groupA_ctg4	2821			S-locus_groupC_ctg4	88983		Pool24_contig00041	S-locus_groupD_ctg4	4033
	S-locus_groupA_ctg5	2868			S-locus_groupC_ctg5	13094		Pool24_contig00046	S-locus_groupD_ctg5	3283
	S-locus_groupA_ctg6	13254			S-locus_groupC_ctg6	39011		Pool24_contig00048	S-locus_groupD_ctg6	3138
	S-locus_groupA_ctg7	15218			S-locus_groupC_ctg7	10057		Pool24_contig00050	S-locus_groupD_ctg7	2994
	S-locus_groupA_ctg8	1197			S-locus_groupC_ctg8	5559		Pool24_contig00061	S-locus_groupD_ctg8	2520
	S-locus_groupA_ctg9	15127	PvSLL2		S-locus_groupC_ctg9	2531		Pool24_contig00063	S-locus_groupD_ctg9	2462
	S-locus_groupA_ctg10	15918			S-locus_groupC_ctg10	342		Pool24_contig00065	S-locus_groupD_ctg10	2418
	S-locus_groupA_ctg11	903			S-locus_groupC_ctg11	6266		Pool24_contig00073	S-locus_groupD_ctg11	2112
	S-locus_groupA_ctg12	946			S-locus_groupC_ctg12	13305		Pool24_contig00074	S-locus_groupD_ctg12	2043
	S-locus_groupA_ctg13	708			S-locus_groupC_ctg13	6456		Pool24_contig00077	S-locus_groupD_ctg13	1853
	S-locus_groupA_ctg14	1356			S-locus_groupC_ctg14	628		Pool24_contig00079	S-locus_groupD_ctg14	1750
	S-locus_groupA_ctg15	277			S-locus_groupC_ctg15	20739		Pool24_contig00085	S-locus_groupD_ctg15	1493
	S-locus_groupA_ctg16	2217			S-locus_groupC_ctg16	16250		Pool24_contig00090	S-locus_groupD_ctg16	1447
	S-locus_groupA_ctg17	14800			S-locus_groupC_ctg17	13286		Pool24_contig00094	S-locus_groupD_ctg17	1377
	Total	118831			S-locus_groupC_ctg18	9598		Pool24_contig00095	S-locus_groupD_ctg18	1358
					S-locus_groupC_ctg19	9573		Pool24_contig00096	S-locus_groupD_ctg19	1324
	BAC Group B	58 contigs			S-locus_groupC_ctg20	7947		Pool24_contig00098	S-locus_groupD_ctg20	1304
	Contig name	Length (bp)	S locus marker		S-locus_groupC_ctg21	6152		Pool24_contig00101	S-locus_groupD_ctg21	1254
	S-locus_groupB_ctg1	76082			S-locus_groupC_ctg22	3868		Pool24_contig00108	S-locus_groupD_ctg22	1157
	S-locus_groupB_ctg2	650			S-locus_groupC_ctg23	2823		Pool24_contig00109	S-locus_groupD_ctg23	1129
	S-locus_groupB_ctg3	68892			S-locus_groupC_ctg24	1948		Pool24_contig00111	S-locus_groupD_ctg24	1124
	S-locus_groupB_ctg4	18697			S-locus_groupC_ctg25	1487		Pool24_contig00113	S-locus_groupD_ctg25	1120
	S-locus_groupB_ctg5	47511			S-locus_groupC_ctg26	1430		Pool24_contig00115	S-locus_groupD_ctg26	1054
	S-locus_groupB_ctg6	632			S-locus_groupC_ctg27	1254		Pool24_contig00116	S-locus_groupD_ctg27	1044
	S-locus_groupB_ctg7	2707			S-locus_groupC_ctg28	1104		Pool24_contig00119	S-locus_groupD_ctg28	990
	S-locus_groupB_ctg8	13331			S-locus_groupC_ctg29	965		Pool24_contig00120	S-locus_groupD_ctg29	982
	S-locus_groupB_ctg9	6832			S-locus_groupC_ctg30	821		Pool24_contig00121	S-locus_groupD_ctg30	975
	S-locus_groupB_ctg10	7035			S-locus_groupC_ctg31	738		Pool24_contig00123	S-locus_groupD_ctg31	966
	S-locus_groupB_ctg11	4577			S-locus_groupC_ctg32	717		Pool24_contig00130	S-locus_groupD_ctg32	877
	S-locus_groupB_ctg12	8998			S-locus_groupC_ctg33	601		Pool24_contig00140	S-locus_groupD_ctg33	796
	S-locus_groupB_ctg13	55939	PvSLL1		S-locus_groupC_ctg34	586		Pool24_contig00141	S-locus_groupD_ctg34	792
	S-locus_groupB_ctg14	24885			S-locus_groupC_ctg35	575		Pool24_contig00145	S-locus_groupD_ctg35	766
	S-locus_groupB_ctg15	972			S-locus_groupC_ctg36	571		Pool24_contig00148	S-locus_groupD_ctg36	762
	S-locus_groupB_ctg16	1307			S-locus_groupC_ctg37	565		Pool24_contig00152	S-locus_groupD_ctg37	749
	S-locus_groupB_ctg17	12635			S-locus_groupC_ctg38	535		Pool24_contig00153	S-locus_groupD_ctg38	736
	S-locus_groupB_ctg18	101716			S-locus_groupC_ctg39	533		Pool24_contig00157	S-locus_groupD_ctg39	706
	S-locus_groupB_ctg19	38848			S-locus_groupC_ctg40	517		Pool24_contig00159	S-locus_groupD_ctg40	690
	S-locus_groupB_ctg20	533			S-locus_groupC_ctg41	474		Pool24_contig00164	S-locus_groupD_ctg41	642
	S-locus_groupB_ctg21	3393			S-locus_groupC_ctg42	496		Pool24_contig00167	S-locus_groupD_ctg42	624
	S-locus_groupB_ctg22	1160			S-locus_groupC_ctg43	494		Pool24_contig00169	S-locus_groupD_ctg43	608
	S-locus_groupB_ctg23	2647			S-locus_groupC_ctg44	497		Pool24_contig00170	S-locus_groupD_ctg44	601
	S-locus_groupB_ctg24	1233			S-locus_groupC_ctg45	487		Pool24_contig00172	S-locus_groupD_ctg45	582
	S-locus_groupB_ctg25	24146			S-locus_groupC_ctg46	484		Pool24_contig00175	S-locus_groupD_ctg46	562
	S-locus_groupB_ctg26	23713			S-locus_groupC_ctg47	467		Pool24_contig00179	S-locus_groupD_ctg47	542
	S-locus_groupB_ctg27	14733			S-locus_groupC_ctg48	446		Pool24_contig00180	S-locus_groupD_ctg48	534
	S-locus_groupB_ctg28	804			S-locus_groupC_ctg49	438		Pool24_contig00182	S-locus_groupD_ctg49	522
	S-locus_groupB_ctg29	4988			S-locus_groupC_ctg50	417		Pool24_contig00185	S-locus_groupD_ctg50	513
	S-locus_groupB_ctg30	351			S-locus_groupC_ctg51	364		Pool24_contig00186	S-locus_groupD_ctg51	509
	S-locus_groupB_ctg31	54643			S-locus_groupC_ctg52	303		Pool24_contig00187	S-locus_groupD_ctg52	495
	S-locus_groupB_ctg32	14596			S-locus_groupC_ctg53	296		Pool24_contig00188	S-locus_groupD_ctg53	487
	S-locus_groupB_ctg33	1419			S-locus_groupC_ctg54	280		Pool24_contig00189	S-locus_groupD_ctg54	484
	S-locus_groupB_ctg34	10971			S-locus_groupC_ctg55	230		Pool24_contig00190	S-locus_groupD_ctg55	482
	S-locus_groupB_ctg35	7259			S-locus_groupC_ctg56	226		Pool24_contig00192	S-locus_groupD_ctg56	475
	S-locus_groupB_ctg36	14571	PvSLP1		Total	325303		Pool24_contig00193	S-locus_groupD_ctg57	470
	S-locus_groupB_ctg37	11482						Pool24_contig00195	S-locus_groupD_ctg58	459
	S-locus_groupB_ctg38	4503						Pool24_contig00196	S-locus_groupD_ctg59	458
	S-locus_groupB_ctg39	16228						Pool24_contig00198	S-locus_groupD_ctg60	460
	S-locus_groupB_ctg40	23910						Pool24_contig00202	S-locus_groupD_ctg61	449
	S-locus_groupB_ctg41	8290						Pool24_contig00203	S-locus_groupD_ctg62	444
	S-locus_groupB_ctg42	12544						Pool24_contig00205	S-locus_groupD_ctg63	444
	S-locus_groupB_ctg43	453						Pool24_contig00208	S-locus_groupD_ctg64	432
	S-locus_groupB_ctg44	10115						Pool24_contig00209	S-locus_groupD_ctg65	413
	S-locus_groupB_ctg45	648						Pool24_contig00211	S-locus_groupD_ctg66	412
	S-locus_groupB_ctg46	1026						Pool24_contig00215	S-locus_groupD_ctg67	375
	S-locus_groupB_ctg47	872						Pool24_contig00216	S-locus_groupD_ctg68	367
	S-locus_groupB_ctg48	694						Pool24_contig00225	S-locus_groupD_ctg69	328
	S-locus_groupB_ctg49	608						Pool24_contig00227	S-locus_groupD_ctg70	311
	S-locus_groupB_ctg50	572						Pool24_contig00229	S-locus_groupD_ctg71	303
	S-locus_groupB_ctg51	804						Pool24_contig00230	S-locus_groupD_ctg72	303
	S-locus_groupB_ctg52	336						Pool24_contig00231	S-locus_groupD_ctg73	299
	S-locus_groupB_ctg53	35935						Pool24_contig00238	S-locus_groupD_ctg74	276
	S-locus_groupB_ctg54	16431						Pool24_contig00240	S-locus_groupD_ctg75	275
	S-locus_groupB_ctg55	61389						Pool24_contig00244	S-locus_groupD_ctg76	269
	S-locus_groupB_ctg56	673						Pool24_contig00246	S-locus_groupD_ctg77	267
	S-locus_groupB_ctg57	600						Pool24_contig00249	S-locus_groupD_ctg78	251
	S-locus_groupB_ctg58	6811	PvGlo					Pool24_contig00256	S-locus_groupD_ctg79	217
	Total	888330						Pool24_contig00258	S-locus_groupD_ctg80	204
								3	S-locus_groupD_ctg81	3156
	All sequences depoisited at NCBI under Bioproject PRJEB7311							21	S-locus_groupD_ctg82	4557
								22	S-locus_groupD_ctg83	5814
								24	S-locus_groupD_ctg84	1842
								26	S-locus_groupD_ctg85	3015
								27	S-locus_groupD_ctg86	2036
								28	S-locus_groupD_ctg87	1021
								38	S-locus_groupD_ctg88	715
								42	S-locus_groupD_ctg89	19923
								mrg_bac_v7_ctg24	S-locus_groupD_ctg90	1686
								mrg_bac_v7_ctg25	S-locus_groupD_ctg91	2104
								mrg_bac_v7_ctg26	S-locus_groupD_ctg92	1454
								mrg_bac_v7_ctg27	S-locus_groupD_ctg93	1026
								mrg_bac_v7_ctg30	S-locus_groupD_ctg94	581
								new_seq_1	S-locus_groupD_ctg95	312
								new_seq_21	S-locus_groupD_ctg96	18140
								new_seq_3	S-locus_groupD_ctg97	2010
								new_seq_39	S-locus_groupD_ctg98	3214
								new_seq_6	S-locus_groupD_ctg99	15249
								Total	Total	178252

## Sheet: Table S2
	Supporting Information Tables S1 & S2
	Table S2 Annotation of sequence contig assemblies derived from S locus associated BACs. Sequence contig assemblies are grouped into four different groups. BAC Group-A (red) represents sequence contigs anchored to BAC contig S-left. BAC Group-B (brown) represents sequence contigs anchored to BAC contig S-right. BAC Group-C (blue) represents unanchored sequence contigs from BAC pool 1. BAC Group-D …
	Group A Anchored contigs from individual BAC sequences plus BAC pool 1 and BAC pool 2
	Gene ID	New contig name	Contig	Full length status	Accession number	BLASTX best hit	TAIR locus	TAIR best hit	Blast2GO description
	PvBAC56	S-locus_groupA_ctg1	90B2_contig1	Putative	CAN66239	hypothetical protein VITISV_041839 [Vitis vinifera]	-	-	-
	PvBAC57	S-locus_groupA_ctg1	90B2_contig1	-	no Blast hit	-	-	-	-
	PvBAC58	S-locus_groupA_ctg2	90B2_contig2	-	no Blast hit	-	-	-	-
	PvBAC59	S-locus_groupA_ctg2	90B2_contig2	-	no Blast hit	-	-	-	-
	PvBAC101	S-locus_groupA_ctg5	new_seq_15	N-terminus	XP_006370137	hypothetical protein POPTR_0001s40030g [Populus trichocarpa]	AT1G78780.4	pathogenesis-related family protein	-
	PvBAC3	S-locus_groupA_ctg6	15	Internal	XP_006358936	Predicted: pathogen-related protein-like [Solanum tuberosum]	AT1G78780.2	pathogenesis-related family protein	-
	PvBAC2	S-locus_groupA_ctg6	15	N-terminus	XP_007051220	GDSL-like Lipase/Acylhydrolase superfamily [Theobroma cacao]	AT3G62280.1	GDSL-like Lipase/Acylhydrolase superfamily protein	gdsl-like lipase acylhydrolase superfamily protein
	PvBAC171	S-locus_groupA_ctg7	Pool13_contig00007	N-terminus	XP_006292520	hypothetical protein CARUB_v10018750mg [Capsella rubella]	AT3G62280.1	GDSL-like Lipase/Acylhydrolase superfamily protein	carboxylic ester hydrolase
	PvBAC170	S-locus_groupA_ctg7	Pool13_contig00007	-	no Blast hit	-	-	-	-
	PvBAC169	S-locus_groupA_ctg7	Pool13_contig00007	Internal	XP_007219602	hypothetical protein PRUPE_ppa023113mg [Prunus persica]	AT4G29090.1	Ribonuclease H-like superfamily protein	-
	PvBAC168	S-locus_groupA_ctg7	Pool13_contig00007	C-terminus	XP_002450418	hypothetical protein SORBIDRAFT_05g005061 [Sorghum bicolor]	-	-	retrotransposon unclassified
	PvBAC167	S-locus_groupA_ctg7	Pool13_contig00007	Internal	XP_002445372	hypothetical protein SORBIDRAFT_07g013775 [Sorghum bicolor]	-	-	non-ltr retroelement reverse transcriptase
	PvBAC185	S-locus_groupA_ctg8	Pool13_contig00108	-	no Blast hit	-	-	-	-
	PvBAC102	S-locus_groupA_ctg9	new_seq_16	Complete	ABD78328	SLL2 protein [Primula vulgaris]	AT5G48250.1	B-box type zinc finger protein with CCT domain	SLL2 protein
	PvBAC77	S-locus_groupA_ctg10	mrg_bac_v7_ctg1	Complete	XP_004243594	Predicted: E3 ubiquitin-protein ligase RHA1B-like isoform 2	AT2G04240.2	RING/U-box superfamily protein	e3 ubiquitin-protein ligase rha1b-like isoform 2
	PvBAC78	S-locus_groupA_ctg10	mrg_bac_v7_ctg1	Complete	EPS73021	hypothetical protein M569_01736, partial [Genlisea aurea]	AT5G55980.1	serine-rich protein-related	-
	PvBAC79	S-locus_groupA_ctg10	mrg_bac_v7_ctg1	Complete	XP_006357674	Predicted: uncharacterized protein LOC102578915 isoform X1	AT2G04280.1	unknown protein	-
	PvBAC5	S-locus_groupA_ctg13	17A21_30	-	no Blast hit	-	-	-	-
	PvBAC6	S-locus_groupA_ctg14	17A21_48	-	CCX17246	Similar to Minor spike protein H; [Pyronema omphalodes]	-	-	bacteriophage replication a family partial
	PvBAC108	S-locus_groupA_ctg17	new_seq_23	Internal	XP_007040579	Auxin response factor 9 isoform 4 [Theobroma cacao]	AT2G46530.1	auxin response factor 11	auxin response factor 9-like
	PvBAC109	S-locus_groupA_ctg17	new_seq_23	C-terminus	XP_002267043	Predicted: uncharacterized protein LOC100264984 [Vitis vinifera]	AT5G42070.1	unknown protein	uncharacterized protein tcm_016492
	Group B Anchored contigs from individual BAC sequences plus BAC pool 1 and BAC pool 2
	Gene ID	New contig name	Contig	Full length status	Accession number	BLASTX best hit	TAIR locus	TAIR best hit	Blast2GO description
	PvBAC127	S-locus_groupB_ctg1	new_seq_32	-	no Blast hit	-	-	-	-
	PvBAC128	S-locus_groupB_ctg1	new_seq_32	Complete	XP_002267491	Predicted: 60S ribosomal protein L13a-4 [Vitis vinifera]	AT5G48760.2	Ribosomal protein L13 family protein	60s ribosomal protein l13a-4
	PvBAC129	S-locus_groupB_ctg1	new_seq_32	Putative	CAN79655	hypothetical protein VITISV_001095 [Vitis vinifera]	-	-	-
	PvBAC130	S-locus_groupB_ctg1	new_seq_32	-	XP_007214193	hypothetical protein PRUPE_ppa021406mg [Prunus persica]	-	-	-
	PvBAC131	S-locus_groupB_ctg1	new_seq_32	Internal	CAN72803	hypothetical protein VITISV_022696 [Vitis vinifera]	-	-	gag-pol polyprotein
	PvBAC132	S-locus_groupB_ctg1	new_seq_32	Putative	EXB37637	Receptor-like protein 12 [Morus notabilis]	-	-	-
	PvBAC133	S-locus_groupB_ctg1	new_seq_32	N-terminus	EXC24202	hypothetical protein L484_015221 [Morus notabilis]	AT1G29195.1	unknown protein	-
	PvBAC134	S-locus_groupB_ctg1	new_seq_32	Complete	XP_002301784	hypothetical protein POPTR_0002s24380g [Populus trichocarpa]	AT5G48800.1	Phototropic-responsive NPH3 family protein	btb poz domain-containing protein at5g48800-like
	PvBAC135	S-locus_groupB_ctg1	new_seq_32	-	no Blast hit	-	-	-	-
	PvBAC136	S-locus_groupB_ctg1	new_seq_32	-	no Blast hit	-	-	-	-
	PvBAC113	S-locus_groupB_ctg3	new_seq_24	Complete	XP_004247712	1-aminocyclopropane-1-carboxylate oxidase homolog 1-like	AT1G06620.1	2-oxoglutarate/Fe(II)-dependent oxygenase	-
	PvBAC114	S-locus_groupB_ctg3	new_seq_24	Complete	XP_006354507	1-aminocyclopropane-1-carboxylate oxidase homolog 1-like	AT1G06620.1	2-oxoglutarate/Fe(II)-dependent oxygenase	-
	PvBAC110	S-locus_groupB_ctg3	new_seq_24	C-terminus	XP_004299809	Predicted: uncharacterized protein [Fragaria vesca]	AT1G35340.1	ATP-dependent protease La (LON) domain protein	atp-dependent protease la domain-containing protein
	PvBAC112	S-locus_groupB_ctg3	new_seq_24	-	no Blast hit	-	-	-	-
	PvBAC115	S-locus_groupB_ctg3	new_seq_24	C-terminus	XP_007020114	SEC14 /phosphoglyceride transfer family protein isoform 1	AT1G72160.1	Sec14p-like phosphatidylinositol transfer protein	sec14 cytosolic factor family phosphoglyceride
	PvBAC116	S-locus_groupB_ctg3	new_seq_24	Putative	XP_002282254	Predicted: uncharacterized protein LOC100247210 [Vitis vinifera]	AT1G80260.1	Spc97 / Spc98 family of spindle pole body component	-
	PvBAC117	S-locus_groupB_ctg3	new_seq_24	-	no Blast hit	-	-	-	-
	PvBAC93	S-locus_groupB_ctg4	mrg_bac_v7_ctg8	C-terminus	XP_002526595	Homeobox protein GLABRA2, putative [Ricinus communis]	AT1G73360.1	homeodomain GLABROUS 11	-
	PvBAC94	S-locus_groupB_ctg5	new_seq_10	-	no Blast hit	-	-	-	-
	PvBAC95	S-locus_groupB_ctg5	new_seq_10	Putative	XP_002268272	Predicted: homeobox-leucine zipper protein ROC8 [Vitis vinifera]	AT1G73360.1	homeodomain GLABROUS 11	-
	PvBAC96	S-locus_groupB_ctg5	new_seq_10	Complete	XP_002269515	Predicted: polyphosphoinositide phosphatase [Vitis vinifera]	AT1G22620.1	Phosphoinositide phosphatase family protein	phosphoinositide phosphatase family
	PvBAC97	S-locus_groupB_ctg5	new_seq_10	Putative	XP_006473884	Predicted: uncharacterized protein LOC102618133 [Citrus sinensis]	AT1G72100.1	late embryogenesis abundant domain protein	-
	PvBAC31	S-locus_groupB_ctg7	32O2_contig1	-	no Blast hit	-	-	-	-
	PvBAC30	S-locus_groupB_ctg8	32O2_contig10	-	no Blast hit	-	-	-	-
	PvBAC118	S-locus_groupB_ctg9	new_seq_27	-	no Blast hit	-	-	-	-
	PvBAC178	S-locus_groupB_ctg10	Pool13_contig00028	-	no Blast hit	-	-	-	-
	PvBAC180	S-locus_groupB_ctg11	Pool13_contig00044	-	no Blast hit	-	-	-	-
	PvBAC32	S-locus_groupB_ctg12	32O2_contig5	-	no Blast hit	-	-	-	-
	PvBAC119	S-locus_groupB_ctg13	new_seq_29	Internal	XP_006434599	hypothetical protein CICLE_v10001161mg [Citrus clementina]	AT1G71980.1	Protease-associated RING/U-box zinc finger protein	e3 ubiquitin-protein ligase rnf13-like
	PvBAC120	S-locus_groupB_ctg13	new_seq_29	Internal	AAF32326	AF218808_1 ReMembR-H2 protein JR702 [Arabidopsis thaliana]	AT1G71980.1	Protease-associated RING/U-box zinc finger protein	e3 ubiquitin-protein ligase rnf13-like
	PvBAC121	S-locus_groupB_ctg13	new_seq_29	C-terminus	XP_007020007	Disulfide isomerase-like protein [Theobroma cacao]	AT1G35620.1	PDI-like 5-2	thioredoxin family protein
	PvBAC122	S-locus_groupB_ctg13	new_seq_29	-	no Blast hit	-	-	-	-
	PvBAC123	S-locus_groupB_ctg13	new_seq_29	Complete	XP_006473178	Predicted: alkaline/neutral invertase CINV2-like isoform X1	AT4G09510.1	cytosolic invertase 2	beta-fructofuranosidase family protein
	PvBAC124	S-locus_groupB_ctg13	new_seq_29	Complete	ABD78324	PvSLL1 protein [Primula vulgaris]	AT1G72020.1	unknown protein	-
	PvBAC161	S-locus_groupB_ctg14	Pool13_contig00002	Complete	XP_007032052	Chalcone and stilbene synthase family protein [Theobroma cacao]	AT5G13930.1	Chalcone and stilbene synthase family protein	chalcone synthase
	PvBAC162	S-locus_groupB_ctg14	Pool13_contig00002	-	no Blast hit	-	-	-	-
	PvBAC76	S-locus_groupB_ctg15	mrg_bac_v7_ctg19	-	no Blast hit	-	-	-	-
	PvBAC43	S-locus_groupB_ctg17	46	-	no Blast hit	-	-	-	-
	PvBAC44	S-locus_groupB_ctg17	46	Complete	XP_006382769	hypothetical protein POPTR_0005s05250g [Populus trichocarpa]	AT5G28150.1	Plant protein of unknown function (DUF868)	-
	PvBAC137	S-locus_groupB_ctg18	new_seq_33	Complete	Q9ZS40	Naringenin-chalcone synthase 2	AT5G13930.1	Chalcone and stilbene synthase family protein	chalcone synthase
	PvBAC138	S-locus_groupB_ctg18	new_seq_33	Complete	EYU22842	hypothetical protein MIMGU_mgv1a005115mg [Mimulus guttatus]	AT1G35670.1	calcium-dependent protein kinase 2	calcium-dependent protein kinase 4-like
	PvBAC139	S-locus_groupB_ctg18	new_seq_33	C-terminus	XP_004250395	Predicted: subtilisin-like protease-like [Solanum lycopersicum]	AT1G71950.1	Proteinase inhibitor, propeptide	xylem serine proteinase 1-like isoform 2
	PvBAC140	S-locus_groupB_ctg18	new_seq_33	Internal	XP_002526814	peptidase, putative [Ricinus communis]	AT1G71950.1	Proteinase inhibitor, propeptide	subtilisin-like protease-like
	PvBAC141	S-locus_groupB_ctg18	new_seq_33	-	no Blast hit	-	-	-	-
	PvBAC142	S-locus_groupB_ctg18	new_seq_33	-	no Blast hit	-	-	-	-
	PvBAC143	S-locus_groupB_ctg18	new_seq_33	Putative	XP_006358870	Predicted: (S)-N-methylcoclaurine 3'-hydroxylase isozyme 2-like	AT3G52970.1	cytochrome P450, family 76, subfamily G, polypeptide 1	-
	PvBAC144	S-locus_groupB_ctg18	new_seq_33	Internal	XP_006358870	Predicted: (S)-N-methylcoclaurine 3'-hydroxylase isozyme 2-like	AT3G61040.2	cytochrome P450, family 76, subfamily C, polypeptide 7	probable -n-methylcoclaurine 3 -hydroxylase
	PvBAC145	S-locus_groupB_ctg18	new_seq_33	-	no Blast hit	-	-	-	-
	PvBAC146	S-locus_groupB_ctg18	new_seq_33	Complete	XP_007208060	hypothetical protein PRUPE_ppa001969mg [Prunus persica]	AT3G04910.1	with no lysine (K) kinase 1	serine threonine-protein kinase wnk1-like
	PvBAC98	S-locus_groupB_ctg19	new_seq_11	Complete	XP_004241451	Predicted: auxin-induced protein 10A5-like	AT5G50760.1	SAUR-like auxin-responsive protein family	-
	PvBAC99	S-locus_groupB_ctg19	new_seq_11	C-terminus	XP_006436886	hypothetical protein CICLE_v100310092mg, partial	AT5G63550.2	DEK domain-containing chromatin associated protein	protein dek-like
	PvBAC100	S-locus_groupB_ctg19	new_seq_11	C-terminus	EYU23067	hypothetical protein MIMGU_mgv1a009247mg [Mimulus guttatus]	AT5G50700.1	hydroxysteroid dehydrogenase 1	-
	PvBAC244	S-locus_groupB_ctg20	Pool24_contig00181	-	no Blast hit	-	-	-	-
	PvBAC211	S-locus_groupB_ctg21	Pool24_contig00045	-	no Blast hit	-	-	-	-
	PvBAC83	S-locus_groupB_ctg24	mrg_bac_v7_ctg28	-	no Blast hit	-	-	-	-
	PvBAC9	S-locus_groupB_ctg25	1	N-terminus	P16107	Naringenin-chalcone synthase	AT5G13930.1	Chalcone and stilbene synthase family protein	chalcone synthase
	PvBAC10	S-locus_groupB_ctg25	1	Complete	Q9ZS40	Naringenin-chalcone synthase 2	AT5G13930.1	Chalcone and stilbene synthase family protein	chalcone synthase
	PvBAC11	S-locus_groupB_ctg25	1	Complete	Q9ZS40	Naringenin-chalcone synthase 2	AT5G13930.1	Chalcone and stilbene synthase family protein	chalcone synthase
	PvBAC13	S-locus_groupB_ctg25	1	Complete	Q9ZS40	Naringenin-chalcone synthase 2	AT5G13930.1	Chalcone and stilbene synthase family protein	chalcone synthase
	PvBAC12	S-locus_groupB_ctg25	1	Putative	EYU31709	hypothetical protein MIMGU_mgv1a024293mg	-	-	cellular nucleic acid-binding protein
	PvBAC104	S-locus_groupB_ctg26	new_seq_20	Internal	CAN62906	hypothetical protein VITISV_043610 [Vitis vinifera]	AT1G21280.1	Retrotransposon gag protein	-
	PvBAC48	S-locus_groupB_ctg27	47	-	no Blast hit	-	-	-	-
	PvBAC235	S-locus_groupB_ctg28	Pool24_contig00137	-	no Blast hit	-	-	-	-
	PvBAC34	S-locus_groupB_ctg29	37	-	no Blast hit	-	-	-	-
	PvBAC87	S-locus_groupB_ctg31	mrg_bac_v7_ctg7	N-terminus	XP_002284506	Predicted: uncharacterized protein LOC100254101 [Vitis vinifera]	AT1G21740.1	Protein of unknown function (DUF630 and DUF632)	-
	PvBAC89	S-locus_groupB_ctg31	mrg_bac_v7_ctg7	Complete	CBI19004	unnamed protein product [Vitis vinifera]	AT3G57040.1	response regulator 9	two-component response regulator arr9-like
	PvBAC88	S-locus_groupB_ctg31	mrg_bac_v7_ctg7	Complete	XP_002285864	Predicted: protein disulfide-isomerase [Vitis vinifera]	AT1G21750.1	PDI-like 1-1	protein disulfide-isomerase-like
	PvBAC90	S-locus_groupB_ctg31	mrg_bac_v7_ctg7	-	no Blast hit	-	-	-	-
	PvBAC91	S-locus_groupB_ctg31	mrg_bac_v7_ctg7	Complete	XP_007019097	Aldolase superfamily protein isoform 1 [Theobroma cacao]	AT1G69740.2	Aldolase superfamily protein	delta-aminolevulinic acid dehydratase
	PvBAC92	S-locus_groupB_ctg31	mrg_bac_v7_ctg7	Complete	EYU23887	hypothetical protein MIMGU_mgv1a019079mg [Mimulus guttatus]	AT1G44414.1	unknown protein	-
	PvBAC201	S-locus_groupB_ctg32	Pool24_contig00007	Complete	XP_002284499	Predicted: chlorophyllide a oxygenase, chloroplastic-like	AT1G44446.1	Pheophorbide a oxygenase protein	chlorophyllide a chloroplastic-like
	PvBAC202	S-locus_groupB_ctg32	Pool24_contig00007	-	no Blast hit	-	-	-	-
	PvBAC86	S-locus_groupB_ctg33	mrg_bac_v7_ctg32	-	no Blast hit	-	-	-	-
	PvBAC203	S-locus_groupB_ctg34	Pool24_contig00010	-	no Blast hit	-	-	-	-
	PvBAC204	S-locus_groupB_ctg34	Pool24_contig00010	-	no Blast hit	-	-	-	-
	PvBAC207	S-locus_groupB_ctg35	Pool24_contig00019	-	no Blast hit	-	-	-	-
	PvBAC52	S-locus_groupB_ctg36	6	-	CAN79118	hypothetical protein VITISV_005773 [Vitis vinifera]	-	-	-
	PvBAC53	S-locus_groupB_ctg36	6	Internal	EYU22980	hypothetical protein MIMGU_mgv1a006830mg [Mimulus guttatus]	AT4G08390.4	stromal ascorbate peroxidase	thylakoid-bound ascorbate peroxidase
	PvBAC54	S-locus_groupB_ctg37	81B15_contig7	-	no Blast hit	-	-	-	-
	PvBAC55	S-locus_groupB_ctg37	81B15_contig7	N-terminus	XP_004142629	Predicted: aldehyde dehydrogenase family 3 member H1-like	AT4G34240.2	aldehyde dehydrogenase 3I1	aldehyde dehydrogenase cp-adh from family protein
	PvBAC209	S-locus_groupB_ctg38	Pool24_contig00039	N-terminus	XP_004142629	Predicted: aldehyde dehydrogenase family 3 member H1-like	AT4G34240.2	aldehyde dehydrogenase 3I1	aldehyde dehydrogenase cp-adh from family protein
	PvBAC69	S-locus_groupB_ctg39	mrg_bac_v7_ctg12	Complete	XP_004498346	Predicted: aldehyde dehydrogenase family 3 member H1-like	AT1G44170.3	aldehyde dehydrogenase 3H1	aldehyde dehydrogenase family 3 member h1-like
	PvBAC70	S-locus_groupB_ctg39	mrg_bac_v7_ctg12	N-terminus	XP_004242040	Predicted: aspartic proteinase Asp1-like [Solanum lycopersicum]	AT4G33490.1	Eukaryotic aspartyl protease family protein	-
	PvBAC68	S-locus_groupB_ctg40	mrg_bac_v7_ctg11	N-terminus	XP_004242040	Predicted: aspartic proteinase Asp1-like [Solanum lycopersicum]	AT4G33490.1	Eukaryotic aspartyl protease family protein	-
	PvBAC67	S-locus_groupB_ctg40	mrg_bac_v7_ctg11	C-terminus	CBI18996	unnamed protein product [Vitis vinifera]	AT1G77460.2	Armadillo/beta-catenin-like repeat protein	-
	PvBAC205	S-locus_groupB_ctg41	Pool24_contig00016	Complete	ACH87170	nam-like protein [Camellia sinensis]	AT1G01720.1	NAC domain transcriptional regulator superfamily	no apical meristem family protein
	PvBAC47	S-locus_groupB_ctg44	46P3_contig7	Complete	ACH87170	nam-like protein [Camellia sinensis]	AT1G01720.1	NAC domain transcriptional regulator superfamily	no apical meristem family protein
	PvBAC45	S-locus_groupB_ctg42	46P3_contig2	-	no Blast hit	-	-	-	-
	PvBAC46	S-locus_groupB_ctg44	46P3_contig6	-	no Blast hit	-	-	-	-
	PvBAC60	S-locus_groupB_ctg45	9B24_contig12	-	no Blast hit	-	-	-	-
	PvBAC61	S-locus_groupB_ctg46	9B24_contig2	-	no Blast hit	-	-	-	-
	PvBAC62	S-locus_groupB_ctg47	9B24_contig4	-	no Blast hit	-	-	-	-
	PvBAC63	S-locus_groupB_ctg48	9B24_contig5	-	no Blast hit	-	-	-	-
	PvBAC64	S-locus_groupB_ctg49	9B24_contig6	-	no Blast hit	-	-	-	-
	PvBAC65	S-locus_groupB_ctg50	9B24_contig7	-	no Blast hit	-	-	-	-
	PvBAC66	S-locus_groupB_ctg51	9B24_contig9	-	no Blast hit	-	-	-	-
	PvBAC257	S-locus_groupB_ctg52	Pool24_contig00223	-	no Blast hit	-	-	-	-
	PvBAC71	S-locus_groupB_ctg53	mrg_bac_v7_ctg14	N-terminus	XP_006386358	hypothetical protein POPTR_0002s08020g [Populus trichocarpa]	AT1G44110.1	Cyclin A1;1	cyclin a-like protein
	PvBAC72	S-locus_groupB_ctg53	mrg_bac_v7_ctg14	-	no Blast hit	-	-	-	-
	PvBAC73	S-locus_groupB_ctg53	mrg_bac_v7_ctg14	Complete	XP_007225779	hypothetical protein PRUPE_ppa003816mg [Prunus persica]	AT1G15960.1	NRAMP metal ion transporter 6	metal transporter nramp5-like
	PvBAC74	S-locus_groupB_ctg53	mrg_bac_v7_ctg14	C-terminus	XP_006434248	hypothetical protein CICLE_v10001657mg [Citrus clementina]	AT1G21710.1	8-oxoguanine-DNA glycosylase 1	8-oxoguanine-dna glycosylase 1
	PvBAC75	S-locus_groupB_ctg53	mrg_bac_v7_ctg14	-	no Blast hit	-	-	-	-
	PvBAC147	S-locus_groupB_ctg54	new_seq_34	Complete	XP_002275881	Predicted: amino acid permease 2 isoform 1 [Vitis vinifera]	AT1G77380.1	amino acid permease 3	amino acid permease 2 isoform 1
	PvBAC148	S-locus_groupB_ctg54	new_seq_34	-	no Blast hit	-	-	-	-
	PvBAC149	S-locus_groupB_ctg55	new_seq_35	-	no Blast hit	-	-	-	-
	PvBAC150	S-locus_groupB_ctg55	new_seq_35	C-terminus	XP_007019202	Poly(P)/ATP NAD kinase, putative isoform 1 [Theobroma cacao]	AT1G21640.1	NAD kinase 2	atp-nad kinase family protein
	PvBAC151	S-locus_groupB_ctg55	new_seq_35	Complete	Q9ATE5	FBP24 Floral-binding protein 24	AT5G23260.2	MADS-box transcription factor family protein	k-box region and mads-box transcription factor
	PvBAC152	S-locus_groupB_ctg55	new_seq_35	Complete	CBI32844	unnamed protein product [Vitis vinifera]	AT2G41020.1	WW domain-containing protein	-
	PvBAC153	S-locus_groupB_ctg55	new_seq_35	-	no Blast hit	-	-	-	-
	PvBAC103	S-locus_groupB_ctg56	new_seq_17	-	no Blast hit	-	-	-	-
	PvBAC85	S-locus_groupB_ctg57	mrg_bac_v7_ctg31	-	no Blast hit	-	-	-	-
	PvBAC18	S-locus_groupB_ctg57	28O8_contig6	C-terminus	XP_004139802	Predicted: uncharacterized protein LOC101206512	AT1G21560.1	unknown protein	-
	PvBAC19	S-locus_groupB_ctg57	28O8_contig6	C-terminus	ACY91899	PvGlo [Primula vulgaris]	AT5G20240.1	K-box region and MADS-box transcription	mads-domain transcription partial
	Group C unanchored contigs from Pool1
	Gene ID	New contig name	Contig	Full length status	Accession number	BLASTX best hit	TAIR locus	TAIR best hit	Blast2GO description
	PvBAC1	S-locus_groupC_ctg1	14	-	no Blast hit	-	-	-	-
	PvBAC4	S-locus_groupC_ctg2	16	-	no Blast hit	-	-	-	-
	PvBAC7	S-locus_groupC_ctg3	19	Complete	XP_002520133	Pectate lyase precursor, putative [Ricinus communis]	AT5G15110.1	Pectate lyase family protein	probable pectate lyase p59-like
	PvBAC8	S-locus_groupC_ctg3	19	-	no Blast hit	-	-	-	-
	PvBAC20	S-locus_groupC_ctg4	32	-	no Blast hit	-	-	-	-
	PvBAC21	S-locus_groupC_ctg4	32	-	no Blast hit	-	-	-	-
	PvBAC22	S-locus_groupC_ctg4	32	Complete	AGB05602	sn-glycerol-3-phosphate acyltransferase [Camellia oleifera]	AT3G57650.1	lysophosphatidyl acyltransferase 2	1-acyl-sn-glycerol-3-phosphate acyltransferase 2-like
	PvBAC23	S-locus_groupC_ctg4	32	-	no Blast hit	-	-	-	-
	PvBAC24	S-locus_groupC_ctg4	32	Complete	CBI29886	unnamed protein product [Vitis vinifera]	AT3G20860.1	NIMA-related kinase 5	serine threonine-protein kinase nek6-like
	PvBAC25	S-locus_groupC_ctg4	32	Complete	XP_007202399	hypothetical protein PRUPE_ppa009456mg [Prunus persica]	AT3G12170.1	Chaperone DnaJ-domain superfamily protein	chaperone protein dnaj 6-like
	PvBAC26	S-locus_groupC_ctg4	32	Complete	CBI29891	unnamed protein product [Vitis vinifera]	AT2G42320.2	nucleolar protein gar2-related	-
	PvBAC27	S-locus_groupC_ctg4	32	C-terminus	XP_006374211	hypothetical protein POPTR_0015s05040g [Populus trichocarpa]	AT1G70300.1	K+ uptake permease 6	-
	PvBAC28	S-locus_groupC_ctg4	32	Complete	EXB45100	putative potassium transporter 9 [Morus notabilis]	AT2G40540.2	potassium transporter 2	potassium transporter 2
	PvBAC29	S-locus_groupC_ctg4	32	-	no Blast hit	-	-	-	-
	PvBAC33	S-locus_groupC_ctg5	33	Complete	XP_002270149	Predicted: ethylene-responsive transcription factor WRI1	AT3G54320.3	Integrase-type DNA-binding superfamily protein	-
	PvBAC36	S-locus_groupC_ctg6	39	Complete	XP_007044691	ATP binding protein, putative isoform 1 [Theobroma cacao]	AT1G10650.1	SBP (S-ribonuclease binding protein) family protein	atp binding isoform 1
	PvBAC37	S-locus_groupC_ctg6	39	-	no Blast hit	-	-	-	-
	PvBAC38	S-locus_groupC_ctg6	39	Complete	XP_004297389	Predicted: pyrrolidone-carboxylate peptidase-like	AT1G23440.1	Peptidase C15, pyroglutamyl peptidase I-like	pyrrolidone-carboxylate peptidase-like
	PvBAC39	S-locus_groupC_ctg6	39	-	no Blast hit	-	-	-	-
	PvBAC41	S-locus_groupC_ctg7	41	-	no Blast hit	-	-	-	-
	PvBAC49	S-locus_groupC_ctg8	51	-	no Blast hit	-	-	-	-
	PvBAC50	S-locus_groupC_ctg8	51	-	no Blast hit	-	-	-	-
	PvBAC51	S-locus_groupC_ctg9	54	Internal	XP_004245115	Predicted: PITH domain-containing protein 1-like	AT2G25950.1	Protein of unknown function (DUF1000)	-
	PvBAC125	S-locus_groupC_ctg11	new_seq_30	-	no Blast hit	-	-	-	-
	PvBAC126	S-locus_groupC_ctg11	new_seq_30	Internal	XP_004235330	Predicted: hydroxysteroid 11-beta-dehydrogenase	AT5G50700.1	hydroxysteroid dehydrogenase 1	-
	PvBAC154	S-locus_groupC_ctg12	new_seq_38	Putative	CAN72119	hypothetical protein VITISV_012998 [Vitis vinifera]	-	-	-
	PvBAC157	S-locus_groupC_ctg13	new_seq_4	-	no Blast hit	-	-	-	-
	PvBAC160	S-locus_groupC_ctg14	new_seq_8	-	no Blast hit	-	-	-	-
	PvBAC163	S-locus_groupC_ctg15	Pool13_contig00005	-	no Blast hit	-	-	-	-
	PvBAC164	S-locus_groupC_ctg15	Pool13_contig00005	-	no Blast hit	-	-	-	-
	PvBAC165	S-locus_groupC_ctg16	Pool13_contig00006	-	no Blast hit	-	-	-	-
	PvBAC166	S-locus_groupC_ctg16	Pool13_contig00006	Putative	CAN79655	hypothetical protein VITISV_001095 [Vitis vinifera]	-	-	-
	PvBAC172	S-locus_groupC_ctg17	Pool13_contig00010	-	no Blast hit	-	-	-	-
	PvBAC173	S-locus_groupC_ctg18	Pool13_contig00021	C-terminus	XP_004140932	Predicted: probable adenylate kinase 2, chloroplastic-like	AT5G47840.1	adenosine monophosphate kinase	probable adenylate kinase chloroplastic-like
	PvBAC174	S-locus_groupC_ctg19	Pool13_contig00022	-	no Blast hit	-	-	-	-
	PvBAC175	S-locus_groupC_ctg20	Pool13_contig00025	N-terminus	EMS64610	Ras-related protein Rab-2-B [Triticum urartu]	AT4G17170.1	RAB GTPase homolog B1C	rab2 -family small gtpase
	PvBAC176	S-locus_groupC_ctg20	Pool13_contig00025	Putative	XP_006346877	Predicted: uncharacterized protein LOC102591997	AT1G21280.1	Retrotransposon gag protein	uncharacterized protein loc102591997
	PvBAC177	S-locus_groupC_ctg20	Pool13_contig00025	C-terminus	XP_002525225	protein with unknown function [Ricinus communis]	AT4G17170.1	RAB GTPase homolog B1C	ras-related protein rabb1c-like
	PvBAC179	S-locus_groupC_ctg21	Pool13_contig00034	-	no Blast hit	-	-	-	-
	PvBAC181	S-locus_groupC_ctg24	Pool13_contig00074	-	no Blast hit	-	-	-	-
	PvBAC182	S-locus_groupC_ctg25	Pool13_contig00093	C-terminus	XP_002509713	(S)-N-methylcoclaurine 3'-hydroxylase isozyme	AT2G45570.1	cytochrome P450, family 76, subfamily C, polypeptide 2	-n-methylcoclaurine 3 -hydroxylase
	PvBAC183	S-locus_groupC_ctg26	Pool13_contig00094	-	no Blast hit	-	-	-	-
	PvBAC184	S-locus_groupC_ctg27	Pool13_contig00106	-	no Blast hit	-	-	-	-
	PvBAC186	S-locus_groupC_ctg30	Pool13_contig00132	-	no Blast hit	-	-	-	-
	PvBAC187	S-locus_groupC_ctg31	Pool13_contig00141	Internal	AAO17025	Putative gag-pol precursor [Oryza sativa Japonica Group]	-	-	retrotransposon unclassified
	PvBAC188	S-locus_groupC_ctg33	Pool13_contig00159	-	no Blast hit	-	-	-	-
	PvBAC189	S-locus_groupC_ctg34	Pool13_contig00161	-	no Blast hit	-	-	-	-
	PvBAC190	S-locus_groupC_ctg35	Pool13_contig00162	-	no Blast hit	-	-	-	-
	PvBAC191	S-locus_groupC_ctg38	Pool13_contig00173	-	no Blast hit	-	-	-	-
	PvBAC192	S-locus_groupC_ctg41	Pool13_contig00181	-	no Blast hit	-	-	-	-
	PvBAC193	S-locus_groupC_ctg43	Pool13_contig00184	-	no Blast hit	-	-	-	-
	PvBAC194	S-locus_groupC_ctg44	Pool13_contig00186	-	no Blast hit	-	-	-	-
	PvBAC195	S-locus_groupC_ctg45	Pool13_contig00187	-	no Blast hit	-	-	-	-
	PvBAC196	S-locus_groupC_ctg46	Pool13_contig00188	-	no Blast hit	-	-	-	-
	PvBAC197	S-locus_groupC_ctg50	Pool13_contig00201	-	no Blast hit	-	-	-	-
	PvBAC198	S-locus_groupC_ctg52	Pool13_contig00211	-	no Blast hit	-	-	-	-
	PvBAC199	S-locus_groupC_ctg53	Pool13_contig00212	-	no Blast hit	-	-	-	-
	PvBAC200	S-locus_groupC_ctg56	Pool13_contig00232	-	no Blast hit	-	-	-	-
	Group D unanchored contigs from Pool2
	Gene ID	New contig name	Contig	Full length status	Accession number	BLASTX best hit	TAIR locus	TAIR best hit	Blast2GO description
	PvBAC206	Pool24_contig00017	Pool24_contig00017	-	no Blast hit	-	-	-	-
	PvBAC208	Pool24_contig00037	Pool24_contig00037	-	no Blast hit	-	-	-	-
	PvBAC210	Pool24_contig00041	Pool24_contig00041	-	no Blast hit	-	-	-	-
	PvBAC212	Pool24_contig00046	Pool24_contig00046	-	no Blast hit	-	-	-	-
	PvBAC213	Pool24_contig00048	Pool24_contig00048	-	no Blast hit	-	-	-	-
	PvBAC214	Pool24_contig00050	Pool24_contig00050	-	no Blast hit	-	-	-	-
	PvBAC215	Pool24_contig00061	Pool24_contig00061	C-terminus	XP_002514863	conserved hypothetical protein [Ricinus communis]	AT3G48740.1	Nodulin MtN3 family protein	nodulin 3 family protein
	PvBAC216	Pool24_contig00061	Pool24_contig00061	Internal	XP_002269234	Predicted: bidirectional sugar transporter SWEET17	AT4G15920.1	Nodulin MtN3 family protein	protein ruptured pollen grain
	PvBAC217	S-locus_groupD_ctg9	Pool24_contig00063	-	no Blast hit	-	-	-	-
	PvBAC218	S-locus_groupD_ctg10	Pool24_contig00065	N-terminus	XP_004246247	Predicted: uncharacterized protein LOC101247846	AT3G07565.2	Protein of unknown function (DUF3755)	-
	PvBAC219	S-locus_groupD_ctg11	Pool24_contig00073	-	no Blast hit	-	-	-	-
	PvBAC220	S-locus_groupD_ctg12	Pool24_contig00074	-	no Blast hit	-	-	-	-
	PvBAC221	S-locus_groupD_ctg13	Pool24_contig00077	-	no Blast hit	-	-	-	-
	PvBAC222	S-locus_groupD_ctg14	Pool24_contig00079	Internal	XP_006826143	hypothetical protein AMTR_s05704p00000690, partial	ATMG00300.1	Gag-Pol-related retrotransposon family protein	gag-pol polyprotein
	PvBAC223	S-locus_groupD_ctg15	Pool24_contig00085	-	no Blast hit	-	-	-	-
	PvBAC224	S-locus_groupD_ctg16	Pool24_contig00090	-	no Blast hit	-	-	-	-
	PvBAC225	S-locus_groupD_ctg17	Pool24_contig00094	Internal	BAB11308	copia-like retroelement pol polyprotein [Arabidopsis thaliana]	-	-	gag-pol polyprotein
	PvBAC226	S-locus_groupD_ctg18	Pool24_contig00095	-	no Blast hit	-	-	-	-
	PvBAC227	S-locus_groupD_ctg20	Pool24_contig00098	-	no Blast hit	-	-	-	-
	PvBAC229	S-locus_groupD_ctg22	Pool24_contig00108	Internal	EXB37637	Receptor-like protein 12 [Morus notabilis]	-	-	-
	PvBAC228	S-locus_groupD_ctg22	Pool24_contig00108	N-terminus	EXB37637	Receptor-like protein 12 [Morus notabilis]	-	-	-
	PvBAC230	S-locus_groupD_ctg24	Pool24_contig00111	-	no Blast hit	-	-	-	-
	PvBAC231	S-locus_groupD_ctg25	Pool24_contig00113	Internal	EXB37637	Receptor-like protein 12 [Morus notabilis]	AT3G21000.1	Gag-Pol-related retrotransposon family protein	gag-pol polyprotein
	PvBAC232	S-locus_groupD_ctg29	Pool24_contig00120	-	no Blast hit	-	-	-	-
	PvBAC233	S-locus_groupD_ctg30	Pool24_contig00121	-	no Blast hit	-	-	-	-
	PvBAC234	S-locus_groupD_ctg31	Pool24_contig00123	-	no Blast hit	-	-	-	-
	PvBAC236	S-locus_groupD_ctg34	Pool24_contig00141	-	no Blast hit	-	-	-	-
	PvBAC237	S-locus_groupD_ctg36	Pool24_contig00148	Internal	AAG52949	gag/pol polyprotein [Arabidopsis thaliana]	-	-	-
	PvBAC238	S-locus_groupD_ctg41	Pool24_contig00164	-	no Blast hit	-	-	-	-
	PvBAC239	S-locus_groupD_ctg42	Pool24_contig00167	-	no Blast hit	-	-	-	-
	PvBAC240	S-locus_groupD_ctg43	Pool24_contig00169	-	no Blast hit	-	-	-	-
	PvBAC241	S-locus_groupD_ctg45	Pool24_contig00172	-	no Blast hit	-	-	-	-
	PvBAC242	S-locus_groupD_ctg47	Pool24_contig00179	-	no Blast hit	-	-	-	-
	PvBAC243	S-locus_groupD_ctg48	Pool24_contig00180	-	no Blast hit	-	-	-	-
	PvBAC245	S-locus_groupD_ctg50	Pool24_contig00185	Internal	XP_006826143	hypothetical protein AMTR_s05704p00000690	ATMG00300.1	Gag-Pol-related retrotransposon family protein	gag-pol polyprotein
	PvBAC246	S-locus_groupD_ctg51	Pool24_contig00186	-	no Blast hit	-	-	-	-
	PvBAC247	S-locus_groupD_ctg52	Pool24_contig00187	-	no Blast hit	-	-	-	-
	PvBAC248	S-locus_groupD_ctg57	Pool24_contig00193	-	no Blast hit	-	-	-	-
	PvBAC249	S-locus_groupD_ctg58	Pool24_contig00195	-	no Blast hit	-	-	-	-
	PvBAC250	S-locus_groupD_ctg59	Pool24_contig00196	-	no Blast hit	-	-	-	-
	PvBAC251	S-locus_groupD_ctg60	Pool24_contig00198	-	no Blast hit	-	-	-	-
	PvBAC252	S-locus_groupD_ctg62	Pool24_contig00203	-	no Blast hit	-	-	-	-
	PvBAC253	S-locus_groupD_ctg63	Pool24_contig00205	-	no Blast hit	-	-	-	-
	PvBAC254	S-locus_groupD_ctg66	Pool24_contig00211	-	no Blast hit	-	-	-	-
	PvBAC255	S-locus_groupD_ctg67	Pool24_contig00215	Putative	XP_002268656	Predicted: two-component response regulator ARR22	AT5G26594.1	response regulator 24	two-component response regulator arr22-like
	PvBAC256	S-locus_groupD_ctg68	Pool24_contig00216	-	no Blast hit	-	-	-	-
	PvBAC258	S-locus_groupD_ctg69	Pool24_contig00225	-	no Blast hit	-	-	-	-
	PvBAC259	S-locus_groupD_ctg70	Pool24_contig00227	-	no Blast hit	-	-	-	-
	PvBAC260	S-locus_groupD_ctg71	Pool24_contig00229	-	no Blast hit	-	-	-	-
	PvBAC261	S-locus_groupD_ctg72	Pool24_contig00230	-	no Blast hit	-	-	-	-
	PvBAC262	S-locus_groupD_ctg73	Pool24_contig00231	Internal	XP_002268738	Predicted: two-component response regulator ARR22	AT5G26594.1	response regulator 24	two-component response regulator arr22-like
	PvBAC263	S-locus_groupD_ctg74	Pool24_contig00238	-	no Blast hit	-	-	-	-
	PvBAC264	S-locus_groupD_ctg75	Pool24_contig00240	-	no Blast hit	-	-	-	-
	PvBAC265	S-locus_groupD_ctg76	Pool24_contig00244	-	no Blast hit	-	-	-	-
	PvBAC266	S-locus_groupD_ctg77	Pool24_contig00246	-	no Blast hit	-	-	-	-
	PvBAC267	S-locus_groupD_ctg78	Pool24_contig00249	-	no Blast hit	-	-	-	-
	PvBAC40	S-locus_groupD_ctg81	3	-	no Blast hit	-	-	-	-
	PvBAC15	S-locus_groupD_ctg83	22	C-terminus	EYU20762	hypothetical protein MIMGU_mgv1a027163mg	AT2G15490.1	UDP-glycosyltransferase 73B4	zeatin o-glucosyltransferase-like
	PvBAC14	S-locus_groupD_ctg83	22	-	no Blast hit	-	-	-	-
	PvBAC16	S-locus_groupD_ctg84	24	-	no Blast hit	-	-	-	-
	PvBAC17	S-locus_groupD_ctg86	27	-	no Blast hit	-	-	-	-
	PvBAC35	S-locus_groupD_ctg88	38	-	no Blast hit	-	-	-	-
	PvBAC42	S-locus_groupD_ctg89	42	-	no Blast hit	-	-	-	-
	PvBAC80	S-locus_groupD_ctg90	mrg_bac_v7_ctg24	-	no Blast hit	-	-	-	-
	PvBAC81	S-locus_groupD_ctg91	mrg_bac_v7_ctg25	N-terminus	EXB37637	Receptor-like protein 12 [Morus notabilis]	-	-	-
	PvBAC82	S-locus_groupD_ctg93	mrg_bac_v7_ctg27	Complete	XP_004304789	Predicted: two-component response regulator ARR22-like	AT5G26594.1	response regulator 24	two-component response regulator arr22-like
	PvBAC84	S-locus_groupD_ctg94	mrg_bac_v7_ctg30	-	no Blast hit	-	-	-	-
	PvBAC105	S-locus_groupD_ctg96	new_seq_21	Internal	XP_007221262	hypothetical protein PRUPE_ppa020713mg [Prunus persica]	AT3G42170.1	BED zinc finger ;hAT family dimerisation domain	hat family dimerisation domain containing protein
	PvBAC106	S-locus_groupD_ctg96	new_seq_21	C-terminus	XP_002285865	Predicted: L-ascorbate peroxidase T, chloroplastic-like isoform 1	AT1G77490.1	thylakoidal ascorbate peroxidase	thylakoid-bound ascorbate peroxidase
	PvBAC107	S-locus_groupD_ctg96	new_seq_21	Putative	XP_004301440	Predicted: putative ribonuclease H protein At1g65750-like	AT4G29090.1	Ribonuclease H-like superfamily protein	ribonuclease h protein at1g65750-like
	PvBAC156	S-locus_groupD_ctg97	new_seq_3	-	no Blast hit	-	-	-	-
	PvBAC155	S-locus_groupD_ctg98	new_seq_39	-	no Blast hit	-	-	-	-
	PvBAC158	S-locus_groupD_ctg99	new_seq_6	Putative	XP_002268738	Predicted: two-component response regulator ARR22	AT5G26594.1	response regulator 24	two-component response regulator arr22-like
	PvBAC159	S-locus_groupD_ctg99	new_seq_6	-	no Blast hit	-	-	-	-
	All sequences depoisited at NCBI under Bioproject PRJEB7311
	Reference:
	Conesa A, Gotz S, Garcia-Gomez JM, Terol J, Talon M, Robles M. 2005. Blast2GO: a universal tool for annotation, visualization and analysis in functional genomics research. Bioinformatics 21: 3674-3676.
